# Supplementary material for: UVC-Induced Oxidative Stress and DNA Damage Repair Status in Head and Neck Squamous Cell Carcinoma Patients with Different Responses to Nivolumab Therapy
Source: Biology (Basel). 2025 Feb 13;14(2):195. doi: 10.3390/biology14020195 (PMC11852043; doi:10.3390/biology14020195)
Supplement: Supplementary file 1 [file biology-14-00195-s001.zip]

Archive with 1 entries (1 files):
- biology-3464253-supplementary.pdf
